# Supplementary material for: Episodic body size variations of early Paleozoic trilobites associated with marine redox changes
Source: Sci Adv. 2025 May 2;11(18):eadt7572. doi: 10.1126/sciadv.adt7572 (PMC12047424; doi:10.1126/sciadv.adt7572)
Supplement: Supplementary file 2 — Datasets S1 to S16 [file sciadv.adt7572_datasets_s1_to_s16.zip]

Archive with 1 entries (1 files):
- adt7572_Suppl. Other File Type_seq1_v2.rar
